# Supplementary material for: Transition from In-Person to Online Boards—An Exploratory Pilot Study on Pituitary Tumor Board Meetings
Source: J Clin Med. 2026 Apr 20;15(8):3132. doi: 10.3390/jcm15083132 (PMC13117692; doi:10.3390/jcm15083132)
Supplement: Supplementary file 1 [file jcm-15-03132-s001.zip]

Archive with 1 entries (1 files):
- jcm-4179921-supplementary.pdf
